# Supplementary material for: Suitable ecological niches of invasive malaria vector under present and projected climatic conditions in South of Iran
Source: PLoS Negl Trop Dis. 2026 Mar 16;20(3):e0014054. doi: 10.1371/journal.pntd.0014054 (PMC12991239; doi:10.1371/journal.pntd.0014054)
Supplement: S1 File — (CSV) [file pntd.0014054.s002.csv]

Species	x	y
Anopheles stephensi	54.2235	27.1272
Anopheles stephensi	54.226	27.112
Anopheles stephensi	55.0318	25.8903
Anopheles stephensi	56.07024	27.74148
Anopheles stephensi	56.31532	27.31522
Anopheles stephensi	56.3219	27.4534
Anopheles stephensi	56.33136	27.6948
Anopheles stephensi	56.33656	27.75414
Anopheles stephensi	56.34574	27.76212
Anopheles stephensi	56.4528	27.0961
Anopheles stephensi	56.4762	27.61649
Anopheles stephensi	56.47824	27.58026
Anopheles stephensi	56.58394	27.5404
Anopheles stephensi	56.88012	27.47965
Anopheles stephensi	56.9849	27.1349
Anopheles stephensi	56.99832	27.11711
Anopheles stephensi	57.02353	27.09934
Anopheles stephensi	57.04	27.0992
Anopheles stephensi	57.05398	26.81899
Anopheles stephensi	57.06042	27.078
Anopheles stephensi	57.22185	27.74205
Anopheles stephensi	57.4295	26.8407
Anopheles stephensi	57.5233	26.416
Anopheles stephensi	57.59821	26.97006
Anopheles stephensi	57.65	26.4166
Anopheles stephensi	57.6833	26.6833
Anopheles stephensi	57.75369	26.44104
Anopheles stephensi	57.88739	26.54361
Anopheles stephensi	57.90133	26.45971
Anopheles stephensi	58.05	26.4833
Anopheles stephensi	58.087	25.9509
Anopheles stephensi	58.1398	25.8966
Anopheles stephensi	58.1728	25.7929
Anopheles stephensi	58.336	25.9548
Anopheles stephensi	55.752	28.287
Anopheles stephensi	57.183	27.355
Anopheles stephensi	57.349	27.805
Anopheles stephensi	54.676	27.216
Anopheles stephensi	58.709	25.705
Anopheles stephensi	55.05	26.66
Anopheles stephensi	55.961	26.885
Anopheles stephensi	56.134	26.909
Anopheles stephensi	57.25	27.824
Anopheles stephensi	55.802	28.255
Anopheles stephensi	56.862	27.507
Anopheles stephensi	56.465	27.566
Anopheles stephensi	57.897	26.597
Anopheles stephensi	55.565	27.222
Anopheles stephensi	56.245	27.3
Anopheles stephensi	54.883	27.048
Anopheles stephensi	56.025	26.856
Anopheles stephensi	57.562	26.647
Anopheles stephensi	57.181	27.061
Anopheles stephensi	56.09	28.154
Anopheles stephensi	55.618	28.008
Anopheles stephensi	57.886	26.58
Anopheles stephensi	58.207	25.723
Anopheles stephensi	56.289667	27.829019
Anopheles stephensi	56.309892	27.830208
Anopheles stephensi	56.472885	27.8659
Anopheles stephensi	56.525233	27.790947
Anopheles stephensi	56.543079	27.764773
Anopheles stephensi	58.040405	26.55338
Anopheles stephensi	57.888119	26.453442
Anopheles stephensi	57.66445	26.310675
Anopheles stephensi	57.792941	26.486755
Anopheles stephensi	56.292258	27.204845
Anopheles stephensi	56.322002	27.322629
Anopheles stephensi	56.457345	27.399562
Anopheles stephensi	56.29164	27.45564
Anopheles stephensi	56.322354	27.43297
Anopheles stephensi	56.221986	27.227373
